# Supplementary material for: Biased virus transmission following sequential coinfection of Aedes aegypti with dengue and Zika viruses
Source: PLoS Negl Trop Dis. 2024 Apr 1;18(4):e0012053. doi: 10.1371/journal.pntd.0012053 (PMC10984552; doi:10.1371/journal.pntd.0012053)
Supplement: S1 Data — (XLSX) [file pntd.0012053.s001.xlsx]

## Sheet: Figure 1 B-C
Fig 1B	12 hrs			24 hrs			36 hrs			48 hrs			60 hrs			72 hrs
	DENV+ZIKV coinfection	ZIKV monoinfection		DENV+ZIKV coinfection	ZIKV monoinfection		DENV+ZIKV coinfection	ZIKV monoinfection		DENV+ZIKV coinfection	ZIKV monoinfection		DENV+ZIKV coinfection	ZIKV monoinfection		DENV+ZIKV coinfection	ZIKV monoinfection
ZIKV copies per rps6	0.000115347	6.99962e-05		0.000553296	0.000414046		0.00227431	0.0085998		0.00571069	0.0570703		0.0092285	0.132642		0.00428017	0.663415
	0.000926503	0.000127932		0.00111596	0.00122846		0.00288089	0.00771756		0.00684705	0.0320943		0.00682948	0.337127		0.00983573	0.724327
	9.19444e-05	0.000150996		0.000837508	0.000124905		0.00229005	0.00586601		0.00431053	0.0331239		0.00178574	0.052757		0.0142915	0.638377
	0.000125611	5.37927e-05		0.00171068	0.000916633		0.00666181	0.00586434		0.00291778	0.0114857		0.0117867	0.26935		0.0119624	0.801128
	Mann Whitney test			Mann Whitney test			Mann Whitney test			Mann Whitney test			Mann Whitney test			Mann Whitney test
	P value	0.6857		P value	0.4857		P value	0.1143		P value	0.0286		P value	0.0286		P value	0.0286
	Exact or approximate P value?	Exact		Exact or approximate P value?	Exact		Exact or approximate P value?	Exact		Exact or approximate P value?	Exact		Exact or approximate P value?	Exact		Exact or approximate P value?	Exact
	P value summary	ns		P value summary	ns		P value summary	ns		P value summary	*		P value summary	*		P value summary	*
	Significantly different (P < 0.05)?	No		Significantly different (P < 0.05)?	No		Significantly different (P < 0.05)?	No		Significantly different (P < 0.05)?	Yes		Significantly different (P < 0.05)?	Yes		Significantly different (P < 0.05)?	Yes
	One- or two-tailed P value?	Two-tailed		One- or two-tailed P value?	Two-tailed		One- or two-tailed P value?	Two-tailed		One- or two-tailed P value?	Two-tailed		One- or two-tailed P value?	Two-tailed		One- or two-tailed P value?	Two-tailed
	Sum of ranks in column A,B	20 , 16		Sum of ranks in column A,B	21 , 15		Sum of ranks in column A,B	12 , 24		Sum of ranks in column A,B	10 , 26		Sum of ranks in column A,B	10 , 26		Sum of ranks in column A,B	10 , 26
	Mann-Whitney U	6		Mann-Whitney U	5		Mann-Whitney U	2		Mann-Whitney U	0		Mann-Whitney U	0		Mann-Whitney U	0
Fig 1C	12 hrs			24 hrs			36 hrs			48 hrs			60 hrs			72 hrs
	DENV monoinfection	DENV+ZIKV coinfectionn		DENV monoinfection	DENV+ZIKV coinfectionn		DENV monoinfection	DENV+ZIKV coinfectionn		DENV monoinfection	DENV+ZIKV coinfectionn		DENV monoinfection	DENV+ZIKV coinfectionn		DENV monoinfection	DENV+ZIKV coinfectionn
DENV copies per rps6	0.000187262	4.90263e-05		0.00210123	0.000855735		0.0758608	0.0352903		0.101569	0.130809		2.97862	2.54317		1.92708	6.19847
	0.0116757	0.000125508		0.00296999	0.00556573		0.0228849	0.0704362		3.34929	4.16163		2.53731	2.4708		4.2994	5.37536
	0.000182298	7.29779e-05		0.00179902	0.00381857		0.0117622	0.0345558		0.103813	0.165482		0.752776	5.64302		3.53479	5.2453
	0.00016095	0.00455399		0.0504485	0.000621931		0.0420634	0.0353448		0.440219	0.468716		4.15776	3.46275		9.80434	2.19196
	Mann Whitney test			Mann Whitney test			Mann Whitney test			Mann Whitney test			Mann Whitney test			Mann Whitney test
	P value	0.2		P value	0.6857		P value	0.8857		P value	0.4857		P value	0.6857		P value	0.6857
	Exact or approximate P value?	Exact		Exact or approximate P value?	Exact		Exact or approximate P value?	Exact		Exact or approximate P value?	Exact		Exact or approximate P value?	Exact		Exact or approximate P value?	Exact
	P value summary	ns		P value summary	ns		P value summary	ns		P value summary	ns		P value summary	ns		P value summary	ns
	Significantly different (P < 0.05)?	No		Significantly different (P < 0.05)?	No		Significantly different (P < 0.05)?	No		Significantly different (P < 0.05)?	No		Significantly different (P < 0.05)?	No		Significantly different (P < 0.05)?	No
	One- or two-tailed P value?	Two-tailed		One- or two-tailed P value?	Two-tailed		One- or two-tailed P value?	Two-tailed		One- or two-tailed P value?	Two-tailed		One- or two-tailed P value?	Two-tailed		One- or two-tailed P value?	Two-tailed
	Sum of ranks in column A,B	23 , 13		Sum of ranks in column A,B	20 , 16		Sum of ranks in column A,B	17 , 19		Sum of ranks in column A,B	15 , 21		Sum of ranks in column A,B	16 , 20		Sum of ranks in column A,B	16 , 20
	Mann-Whitney U	3		Mann-Whitney U	6		Mann-Whitney U	7		Mann-Whitney U	5		Mann-Whitney U	6		Mann-Whitney U	6

## Sheet: Figure 2 B-E
Fig 2B	Body			Leg			Head			Fig 2C	Saliva samples			Fig 2D	Body			Leg			Head
	DENV+ZIKV	DMEM+ZIKV		DENV+ZIKV	DMEM+ZIKV		DENV+ZIKV	DMEM+ZIKV			DMEM+ZIKV	DENV+ZIKV			DENV+DMEM	DENV+ZIKV		DENV+DMEM	DENV+ZIKV		DENV+ZIKV	DENV+DMEM
ZIKV copies per rps17	0.579261	17.2264		0.579034	1.14127		0.628613	2.20612		ZIKV copies per saliva sample	718.241	0		DENV copies per rps17	1.47313	3.1577		0.0189435	0.00414557		0.0205435	0.00849035
	2.738	14.2408		0.0980275	7.9348		2.16713	32.7922			2131.7	0			2.65921	7.75676		0.000385214	0.038492		0.014865	0.103705
	13.5087	6.15452		15.3132	18.9136		13.7355	32.2363			750.852	0			0.292883	1.4918		0.0078918	0.0235008		0.00522092	0.0859417
	2.38725	9.40971		14.0861	21.3203		5.26346	28.5591			0	667.007			4.00875	0.924885		0.117127	0.0166891		0.0896483	0.00954668
	0.209193	9.56988		0.220321	17.6649		0.019697	6.62464			1450.77	877.098			3.56584	0.801541		0.00800324	0.0220881		0.0219132	0.027769
	10.1497	1.94081		24.9346	6.41553		14.333	56.957			1009.52	638.038			2.36265	0.0996331		0.0220407	0.00793143		0.0122019	0.12656
	0.432	14.2199		4.68387	49.1542		0.452169	24.5944			1047.57	767.709			0.645094	0.39931		0.39496	0.0117514		0.0489739	0.051363
	0.820579	15.3674		0.524458	83.7019		2.66916	62.0805			0	647.552			1.00239	3.59841		0.0167961	0.00427853		0.0780167	0.0382854
	9.55304	12.0307		2.95843	41.9204		9.71836	30.4831			0	642.778			1.69048	0.914597		0.0677934	0.0112099		0.00542477	0.00584424
	1.20137	20.6235		5.40531	60.2031		2.71309	2.51139			1347.29	0			3.14392			0.0192013	0.00863514		0.0925972	0.006803
	2.26095	13.2056		0.840982	2.29024		6.41679	97.393			662.089	0			1.13658			0.0131356	0.0127237		0.0495011	0.0635308
		2.46053		2.70077	11.4705			9.97673			1865.84	0						0.00865325	0.027468			0.0942614
		15.1855			18.1489			20.6709			972.846	667.007										0.0110946
		15.3994			53.8649			52.5686			1539.26	0										0.0304458
		12.3811			35.548
	Mann Whitney test			Mann Whitney test			Mann Whitney test				Mann Whitney test				Mann Whitney test			Mann Whitney test			Mann Whitney test
	P value	0.0008		P value	0.0014		P value	0.0009			P value	0.006			P value	0.6027		P value	0.5137		P value	0.6475
	Exact or approximate P value?	Exact		Exact or approximate P value?	Exact		Exact or approximate P value?	Exact			Exact or approximate P value?	Exact			Exact or approximate P value?	Exact		Exact or approximate P value?	Exact		Exact or approximate P value?	Exact
	P value summary	***		P value summary	**		P value summary	***			P value summary	**			P value summary	ns		P value summary	ns		P value summary	ns
	Significantly different (P < 0.05)?	Yes		Significantly different (P < 0.05)?	Yes		Significantly different (P < 0.05)?	Yes			Significantly different (P < 0.05)?	Yes			Significantly different (P < 0.05)?	No		Significantly different (P < 0.05)?	No		Significantly different (P < 0.05)?	No
	One- or two-tailed P value?	Two-tailed		One- or two-tailed P value?	Two-tailed		One- or two-tailed P value?	Two-tailed			One- or two-tailed P value?	Two-tailed			One- or two-tailed P value?	Two-tailed		One- or two-tailed P value?	Two-tailed		One- or two-tailed P value?	Two-tailed
	Sum of ranks in column A,B	87 , 264		Sum of ranks in column C,D	105 , 273		Sum of ranks in column E,F	85 , 240			Sum of ranks in column A,B	261.5 , 144.5			Sum of ranks in column A,B	123 , 87		Sum of ranks in column C,D	162 , 138		Sum of ranks in column E,F	134 , 191
	Mann-Whitney U	21		Mann-Whitney U	27		Mann-Whitney U	19			Mann-Whitney U	39.5			Mann-Whitney U	42		Mann-Whitney U	60		Mann-Whitney U	68
Fig 2E	Saliva samples
	DENV+ZIKV	DENV+DMEM
DENV copies per saliva sample	5779.41	1187.34
	3368.43	1864.19
	5652.6	583.783
	2098.35	5447.4
	8303.43	2293.08
	2905.32	1596.04
	3708.35	2327.25
	5487.84	6800.5
	2145.43	761.856
	3418.62	5447.4
	2113.93	9770.46
	2905.32	5652.6
	2052.31	10366
	3444	5652.6

## Sheet: Fig 3 B-D
Fig 3B	Body			Leg			Head			Fig 3C	Saliva samples			Fig 3D	Body			Leg			Head
	ZIKV+DENV	DMEM+DENV		ZIKV+DENV	DMEM+DENV		ZIKV+DENV	DMEM+DENV			ZIKV+DENV	DMEM+DENV			ZIKV+DMEM	ZIKV+DENV		ZIKV+DMEM	ZIKV+DENV		ZIKV+DMEM	ZIKV+DENV
DENV copies per rps17	0.103901	4.59239		0.541602	49.4876		0.80946	42.6114		DENV copies per saliva sample	0	0		ZIKV copies per rps17	12.5971	2.75419		134.165	22.1756		93.4011	84.2784
	0.193879	8.67778		1.80265	76.0034		0.750286	51.6055			0	0			9.77987	2.93103		74.718	28.8698		197.84	79.8844
	0.120354	5.25379		1.04017	36.0103		1.30151	52.2746			0	0			14.209	3.84052		115.465	58.1585		154.598	46.0369
	0.0783009	14.025		2.40881	36.4617		1.99517	33.4309			1287.97	11412			10.7129	2.81106		112.254	31.5978		152.918	128.506
	0.0889176	11.7196		2.97141	102.493		0.672594	86.6755			1934.41	0			23.3842	4.55595		61.905	26.7226		176.061	67.5269
	0.105131	8.2906		0.994633	120.909		0.662017	83.5845			0	5694.56			6.20892	4.37718		91.8978	18.8785		232.117	46.9318
	0.066841	3.87266		2.20923	100.74		1.73832	108.346			0	0			8.17364	2.36491		140.376	67.8551		168.511	130.815
	0.0358366	7.62507		1.01409	85.1497		0.410438	32.0759			0	0			12.4371	2.30823		149.209	40.0402		222.352	96.4682
	0.306757	4.96407		4.09411	105.632		0.476797	58.8844			0	2820.63			10.7987	8.50763		170.814	34.2065		127.647	80.3139
	0.0659365	2.16621		1.75048	33.4229		1.22363	17.1028			0	3246.16			4.55478	1.9678		128.209	28.8687		101.932	56.9242
	0.0823147	4.03444		3.30131	2.72161		0.330039	36.3633			0	0			14.5282	4.06397		94.4361	44.2795		138.108	46.8576
		2.04952					1.69852	102.637			0	5447.4			21.7359			124.004				117.837
											0	9770.46
											0	5652.6
											0	2361.92
											0	5652.6
	Mann Whitney test			Mann Whitney test			Mann Whitney test				Mann Whitney test				Mann Whitney test			Mann Whitney test			Mann Whitney test
	P value	<0.0001		P value	<0.0001		P value	<0.0001			P value	0.0024			P value	<0.0001		P value	<0.0001		P value	0.0001
	Exact or approximate P value?	Exact		Exact or approximate P value?	Exact		Exact or approximate P value?	Exact			Exact or approximate P value?	Exact			Exact or approximate P value?	Exact		Exact or approximate P value?	Exact		Exact or approximate P value?	Exact
	P value summary	****		P value summary	****		P value summary	****			P value summary	**			P value summary	****		P value summary	****		P value summary	***
	Significantly different (P < 0.05)?	Yes		Significantly different (P < 0.05)?	Yes		Significantly different (P < 0.05)?	Yes			Significantly different (P < 0.05)?	Yes			Significantly different (P < 0.05)?	Yes		Significantly different (P < 0.05)?	Yes		Significantly different (P < 0.05)?	Yes
	One- or two-tailed P value?	Two-tailed		One- or two-tailed P value?	Two-tailed		One- or two-tailed P value?	Two-tailed			One- or two-tailed P value?	Two-tailed			One- or two-tailed P value?	Two-tailed		One- or two-tailed P value?	Two-tailed		One- or two-tailed P value?	Two-tailed
	Sum of ranks in column A,B	69 , 184		Sum of ranks in column C,D	78 , 222		Sum of ranks in column E,F	66 , 210			Sum of ranks in column A,B	199 , 329			Sum of ranks in column A,B	206 , 70		Sum of ranks in column A,B	209 , 67		Sum of ranks in column A,B	189 , 87
	Mann-Whitney U	3		Mann-Whitney U	0		Mann-Whitney U	0			Mann-Whitney U	63			Mann-Whitney U	4		Mann-Whitney U	1		Mann-Whitney U	9

## Sheet: Fig 4 B-D
Fig 4B	7 dpci - Body			Fig 4C	12 dpci - Leg			Fig 4D	12 dpci - Saliva
	DENV+ZIKV	DMEM+ZIKV			DENV+ZIKV	DMEM+ZIKV			DENV+ZIKV	DMEM+ZIKV
ZIKV copies per rps17	0.0125134	0.0369843		ZIKV copies per rps17	0	16.5168		ZIKV copies per saliva sample	0	0
	0.00132667	0.00625604			3.56948	0			0	1144.86
	0.000615235	0.0368113			5.51606	5.98388			0	0
	0.0724896	0.000906885			0	20.5811			0	1771.65
	0.00867182	0.0818395			2.95737	10.8877			0	1387.76
	0.00924471	0.192876			4.39021	8.8504			0	0
	0.0669945	0.0663848			6.70614	8.18451			0	1494.36
	0.0587808	0.109668			0	11.3647			0	851.515
	0.0128743	0.142774			0	7.20199			0	0
	0.00114365	0.178156			0.847899	0			0	0
	0.121207	0.0447383			0	8.06187			0	0
	0.0222406	0.0427022			5.92403	0			0	1196.84
	0.0426549	0.0837016			1.76269	8.56899			0	0
	0.0548477	0.17664			0	13.3348			0	1633.14
	0.0214921	0.0599034			3.87045	0			0	0
	2.91569e-05	0.00102971			0.025167	8.71761			0	1307.99
					1.21142	13.9411			0	0
					2.45339	9.62326			0	1153.36
					0.17618	0			0	0
					2.94231	8.2427			0	0
	Mann Whitney test				Mann Whitney test				Mann Whitney test
	P value	0.0318			P value	0.0014			P value	0.0012
	Exact or approximate P value?	Exact			Exact or approximate P value?	Exact			Exact or approximate P value?	Exact
	P value summary	*			P value summary	**			P value summary	**
	Significantly different (P < 0.05)?	Yes			Significantly different (P < 0.05)?	Yes			Significantly different (P < 0.05)?	Yes
	One- or two-tailed P value?	Two-tailed			One- or two-tailed P value?	Two-tailed			One- or two-tailed P value?	Two-tailed
	Sum of ranks in column A,B	207 , 321			Sum of ranks in column A,B	296 , 524			Sum of ranks in column A,B	320 , 500
	Mann-Whitney U	71			Mann-Whitney U	86			Mann-Whitney U	110

## Sheet: Figure 5
Relative mRNA expression level	Mock infection	ZIKV infection	DENV infection		One-way ANOVA with Bonferroni correction	P value
DEFA	0.608783	2.73918	4.06463			DEFA	CECG	FAS1	Dcr2
	0.575944	3.59625	5.66159		MOCK vs ZIKV	0.005	0.002	0	0.011
	1.5305	6.95528	4.89751		MOCK vs DENV	0.013	0	1	0.084
	0.910039	11.992	9.89039		ZIKV vs DENV	1	0.327	0	1
	1.62902	4.43794	3.67082
	1.11265	3.86694	3.01885
	0.96	2.59625	5.94213
	1.12818	5.89751	1.21757
CECG	0.856013	7.05791	9.02731
	0.946558	5.46009	5.44442
	1.17554	3.47632	6.56253
	0.812252	4.78594	13.2691
	0.89062	6.52486	5.63288
	1.23457	2.85857	4.28709
	1.03268	9.46009	6.25882
	1.17284	2.41466	5.93952
FAS1	0.874036	0.330163	0.824305
	0.929655	0.232212	1.48157
	0.919341	0.473439	1.67817
	1.3413	0.420813	1.12603
	1.10675	0.473439	0.804063
	1.46442	0.420813	1.04337
	0.812956	0.299629	1.20706
	1.14106	0.753276	0.42374
Dcr2	0.432269	2.14355	5.06303
	3.22657	4.89056	4.72397
	1.48452	7.11074	1.02101
	1.36604	7.46426	2.8481
	1.56917	3.07375	2.86791
	1.20581	4.37717	1.1487
	0.31864	2.39496	2.17347
	0.590496	3.55537	8.22491
